# Supplementary material for: Qualitative Dynamical Modelling Can Formally Explain Mesoderm Specification and Predict Novel Developmental Phenotypes
Source: PLoS Comput Biol. 2016 Sep 6;12(9):e1005073. doi: 10.1371/journal.pcbi.1005073 (PMC5012701; doi:10.1371/journal.pcbi.1005073)
Supplement: S1 File — This supporting file contains the full Drosophila mesoderm specification model, which can be opened and simulated using the software GINsim (GINsim is freely available from http://ginsim.org). (ZGINML) [file pcbi.1005073.s007.zginml › GINsim-data/initialState]

<?xml version="1.0" encoding="UTF-8"?>
<initialStates>
  <initialState name="DP_VM_Init" value="Pan;0 Ras;0 Notch;1 Eya;0 Eve;0 Nicd;1 Hbr;0 Doc;0 Pnt;0 Hop;0 Ci;1 Zfh1;0 Smo;1 Dsix4;0 Mad;1 Bin;0 Stat92E;0 Der;0 Tkv;1 Brk;0 Ptc;0 Tin;1 Twi;1 Htl;1 Pnr;0 Bap;0 Slp;0 E_S;0 Da;0 Dome;0 Mef2;0 Srp;0 Pka;0 Rl;0 Poxm;0"/>
  <initialState name="DA_H_Init" value="Pan;1 Ras;1 Notch;1 Eya;0 Eve;0 Nicd;1 Hbr;0 Doc;0 Pnt;1 Hop;1 Ci;0 Zfh1;0 Smo;0 Dsix4;0 Mad;1 Bin;0 Stat92E;1 Der;1 Tkv;1 Brk;0 Ptc;1 Tin;1 Twi;1 Htl;1 Pnr;0 Bap;0 Slp;1 E_S;0 Da;0 Dome;1 Mef2;0 Srp;0 Pka;1 Rl;1 Poxm;0"/>
  <initialState name="VP_FB_Init" value="Pan;0 Ras;0 Notch;0 Eya;0 Eve;0 Nicd;0 Hbr;0 Doc;0 Pnt;0 Hop;0 Ci;1 Zfh1;0 Smo;1 Dsix4;0 Mad;0 Bin;0 Stat92E;0 Der;0 Tkv;0 Brk;1 Ptc;0 Tin;0 Twi;1 Htl;1 Pnr;0 Bap;0 Slp;0 E_S;0 Da;0 Dome;0 Mef2;0 Srp;0 Pka;0 Rl;0 Poxm;0"/>
  <initialState name="VA_SM_Init" value="Pan;1 Ras;0 Notch;0 Eya;0 Eve;0 Nicd;0 Hbr;0 Doc;0 Pnt;0 Hop;0 Ci;0 Zfh1;0 Smo;0 Dsix4;0 Mad;0 Bin;0 Stat92E;0 Der;0 Tkv;0 Brk;1 Ptc;1 Tin;0 Twi;1 Htl;1 Pnr;0 Bap;0 Slp;1 E_S;0 Da;0 Dome;0 Mef2;0 Srp;0 Pka;1 Rl;0 Poxm;0"/>
  <initialState name="VM" value="Pan;0 Notch;1 Mad;1 Eve;0 Tkv;1 Nicd;1 Doc;0 Tin;1 Twi;0;1 Pnr;0 Slp;0 Bap;3 Da;0 Ci;1 Srp;0 Zfh1;0 Poxm;0"/>
  <initialState name="Heart" value="Pan;1 Dsix4;0 Notch;1 Mad;1 Bin;0 Tkv;1 Nicd;1 Doc;1 Tin;2 Twi;0;1 Pnr;1 Slp;1 Bap;0 Da;0 Ci;0 Srp;0 Poxm;0"/>
  <initialState name="SM" value="Pan;1 Dsix4;1 Notch;0 Mad;0 Eya;1 Bin;0 Eve;0 Tkv;0 Nicd;0 Doc;0 Tin;0 Twi;2 Pnr;0 Bap;0 Slp;1 E_S;0 Da;0 Ci;0 Srp;0 Zfh1;1 Poxm;1"/>
  <initialState name="vFB" value="Pan;1 Notch;1 Mad;0 Eya;0 Bin;0 Eve;0 Tkv;0 Nicd;1 Doc;0 Tin;0 Twi;0;1 Pnr;0 Slp;1 Bap;0 Da;0 Ci;0 Mef2;0 Srp;2"/>
  <initialState name="dFB" value="Pan;0 Dsix4;0 Notch;1 Mad;0 Eya;0 Bin;0 Eve;0 Tkv;0 Nicd;1 Doc;0 Tin;0 Twi;0 Pnr;0 Bap;0 Slp;0 Da;0 Ci;1 Mef2;0 Srp;2 Zfh1;0 Poxm;0"/>
  <initialState name="VM_1" value="Bap;1 Da;0"/>
  <initialState name="VM_h" value="Doc;1 Pnr;1 Bap;1;2;3 Da;0"/>
  <initialState name="VM_dfb" value="Doc;0 Pnr;0 Bap;1;2;3 Da;0 Srp;1;2"/>
  <initialState name="H_vfb" value="Doc;1 Pnr;1 Bap;0 Da;0 Bin;0 Srp;1;2"/>
  <initialState name="SM_Tin" value="Doc;0 Twi;2 Pnr;0 Bap;0 Da;0 Bin;0 Srp;0"/>
  <initialState name="vFB_1" value="Doc;0 Twi;0;1 Pnr;0 Slp;1 Bap;0 Da;0 Bin;0 Srp;1"/>
  <initialState name="vFB_sm" value="Doc;0 Twi;2 Pnr;0 Slp;1 Bap;0 Da;0 Bin;0 Srp;1;2"/>
  <initialState name="Heart_1" value="Doc;1 Twi;0;1 Pnr;1 Bap;0 Da;0 Bin;0 Srp;0"/>
  <initialState name="dFB_various_sm" value="Doc;0 Twi;0;1 Pnr;0 Bap;0 Da;0 Bin;0 Srp;1;2"/>
  <initialState name="dFB_1" value="Doc;0 Twi;0;1 Pnr;0 Slp;0 Bap;0 Da;0 Bin;0 Srp;1"/>
  <initialState name="VM_2" value="Bap;2 Da;0"/>
  <initialState name="VM_Pnr" value="Doc;0 Bap;1;2;3 Da;0"/>
  <initialState name="VM_Doc" value="Pnr;0 Bap;1;2;3 Da;0"/>
  <initialState name="SM_Pnr" value="Doc;0 Twi;2 Bap;0 Da;0 Bin;0 Srp;0"/>
  <initialState name="SM_Doc" value="Twi;2 Pnr;0 Bap;0 Da;0 Bin;0 Srp;0"/>
  <initialState name="SM_h" value="Twi;2 Bap;0 Da;0 Bin;0 Srp;0"/>
  <initialState name="vFB_Pnr" value="Doc;0 Twi;0;1 Slp;1 Bap;0 Da;0 Bin;0 Srp;1;2"/>
  <initialState name="vFB_Doc" value="Twi;0;1 Pnr;0 Slp;1 Bap;0 Da;0 Bin;0 Srp;1;2"/>
  <initialState name="dFB_Pnr" value="Doc;0 Twi;0;1 Slp;0 Bap;0 Da;0 Bin;0 Srp;1;2"/>
  <initialState name="dFB_Doc" value="Twi;0;1 Pnr;0 Slp;0 Bap;0 Da;0 Bin;0 Srp;1;2"/>
  <initialState name="DP_Wg_LoF_Init" value="Pan;0 Ras;0 Notch;1 Eya;0 Eve;1 Nicd;1 Hbr;0 Doc;0 Pnt;0 Hop;0 Ci;1 Zfh1;0 Smo;1 Dsix4;0 Mad;1 Bin;0 Stat92E;0 Der;0 Tkv;1 Brk;0 Ptc;0 Tin;1 Twi;1 Htl;1 Pnr;0 Bap;0 Slp;0 E_S;0 Da;0 Dome;0 Mef2;0 Srp;0 Pka;0 Rl;0 Poxm;0"/>
  <initialState name="DA_Wg_LoF_Init" value="Pan;1 Ras;1 Notch;1 Eya;0 Eve;1 Nicd;1 Hbr;0 Doc;0 Pnt;1 Hop;1 Ci;1 Zfh1;0 Smo;1 Dsix4;0 Mad;1 Bin;0 Stat92E;1 Der;1 Tkv;1 Brk;0 Ptc;0 Tin;1 Twi;1 Htl;1 Pnr;0 Bap;0 Slp;0 E_S;0 Da;0 Dome;1 Mef2;0 Srp;0 Pka;0 Rl;1 Poxm;0"/>
  <initialState name="VP_Wg_LoF_Init" value="Pan;0 Ras;0 Notch;0 Eya;0 Eve;1 Nicd;0 Hbr;0 Doc;0 Pnt;0 Hop;0 Ci;1 Zfh1;0 Smo;1 Dsix4;0 Mad;0 Bin;0 Stat92E;0 Der;0 Tkv;0 Brk;1 Ptc;0 Tin;0 Twi;1 Htl;1 Pnr;0 Bap;0 Slp;0 E_S;0 Da;0 Dome;0 Mef2;0 Srp;0 Pka;0 Rl;0 Poxm;0"/>
  <initialState name="VA_Wg_LoF_Init" value="Pan;0 Ras;0 Notch;0 Eya;0 Eve;1 Nicd;0 Hbr;0 Doc;0 Pnt;0 Hop;0 Ci;1 Zfh1;0 Smo;1 Dsix4;0 Mad;0 Bin;0 Stat92E;0 Der;0 Tkv;0 Brk;1 Ptc;0 Tin;0 Twi;1 Htl;1 Pnr;0 Bap;0 Slp;0 E_S;0 Da;0 Dome;0 Mef2;0 Srp;0 Pka;0 Rl;0 Poxm;0"/>
  <initialState name="DP_Dpp_LoF" value="Pan;0 Ras;0 Notch;1 Eya;0 Eve;0 Nicd;1 Hbr;0 Doc;0 Pnt;0 Hop;0 Ci;1 Zfh1;0 Smo;1 Dsix4;0 Mad;0 Bin;0 Stat92E;0 Der;0 Tkv;0 Brk;0 Ptc;0 Tin;1 Twi;1 Htl;1 Pnr;0 Bap;0 Slp;0 E_S;0 Da;0 Dome;0 Mef2;0 Srp;0 Pka;0 Rl;0 Poxm;0"/>
  <initialState name="DA__Dpp_LoF" value="Pan;1 Ras;1 Notch;1 Eya;0 Eve;0 Nicd;1 Hbr;0 Doc;0 Pnt;1 Hop;1 Ci;0 Zfh1;0 Smo;0 Dsix4;0 Mad;0 Bin;0 Stat92E;1 Der;1 Tkv;0 Brk;0 Ptc;1 Tin;1 Twi;1 Htl;1 Pnr;0 Bap;0 Slp;1 E_S;0 Da;0 Dome;1 Mef2;0 Srp;0 Pka;1 Rl;1 Poxm;0"/>
  <initialState name="VP__Dpp_LoF" value="Pan;0 Ras;0 Notch;0 Eya;0 Eve;0 Nicd;0 Hbr;0 Doc;0 Pnt;0 Hop;0 Ci;1 Zfh1;0 Smo;1 Dsix4;0 Mad;0 Bin;0 Stat92E;0 Der;0 Tkv;0 Brk;1 Ptc;0 Tin;0 Twi;1 Htl;1 Pnr;0 Bap;0 Slp;0 E_S;0 Da;0 Dome;0 Mef2;0 Srp;0 Pka;0 Rl;0 Poxm;0"/>
  <initialState name="VA__Dpp_LoF" value="Pan;1 Ras;0 Notch;0 Eya;0 Eve;0 Nicd;0 Hbr;0 Doc;0 Pnt;0 Hop;0 Ci;0 Zfh1;0 Smo;0 Dsix4;0 Mad;0 Bin;0 Stat92E;0 Der;0 Tkv;0 Brk;1 Ptc;1 Tin;0 Twi;1 Htl;1 Pnr;0 Bap;0 Slp;1 E_S;0 Da;0 Dome;0 Mef2;0 Srp;0 Pka;1 Rl;0 Poxm;0"/>
  <initialState name="DP_DPP_WG_GoF_Hh_LoF" value="Pan;1 Ras;0 Notch;1 Eya;0 Eve;0 Nicd;1 Hbr;0 Doc;0 Pnt;0 Hop;0 Ci;0 Zfh1;0 Smo;0 Dsix4;0 Mad;1 Bin;0 Stat92E;0 Der;0 Tkv;1 Brk;0 Ptc;1 Tin;1 Twi;1 Htl;1 Pnr;0 Bap;0 Slp;1 E_S;0 Da;0 Dome;0 Mef2;0 Srp;0 Pka;1 Rl;0 Poxm;0"/>
  <initialState name="DA_DPP_WG_GoF_Hh_LoF" value="Pan;1 Ras;1 Notch;1 Eya;0 Eve;0 Nicd;1 Hbr;0 Doc;0 Pnt;1 Hop;1 Ci;0 Zfh1;0 Smo;0 Dsix4;0 Mad;1 Bin;0 Stat92E;1 Der;1 Tkv;1 Brk;0 Ptc;1 Tin;1 Twi;1 Htl;1 Pnr;0 Bap;0 Slp;1 E_S;0 Da;0 Dome;1 Mef2;0 Srp;0 Pka;1 Rl;1 Poxm;0"/>
  <initialState name="VP_DPP_WG_GoF_Hh_LoF" value="Pan;1 Ras;0 Notch;0 Eya;0 Eve;0 Nicd;0 Hbr;0 Doc;0 Pnt;0 Hop;0 Ci;0 Zfh1;0 Smo;0 Dsix4;0 Mad;0 Bin;0 Stat92E;0 Der;0 Tkv;0 Brk;1 Ptc;1 Tin;0 Twi;1 Htl;1 Pnr;0 Bap;0 Slp;1 E_S;0 Da;0 Dome;0 Mef2;0 Srp;0 Pka;1 Rl;0 Poxm;0"/>
  <initialState name="VA_DPP_WG_GoF_Hh_LoF" value="Pan;1 Ras;0 Notch;0 Eya;0 Eve;0 Nicd;0 Hbr;0 Doc;0 Pnt;0 Hop;0 Ci;0 Zfh1;0 Smo;0 Dsix4;0 Mad;0 Bin;0 Stat92E;0 Der;0 Tkv;0 Brk;1 Ptc;1 Tin;0 Twi;1 Htl;1 Pnr;0 Bap;0 Slp;1 E_S;0 Da;0 Dome;0 Mef2;0 Srp;0 Pka;1 Rl;0 Poxm;0"/>
  <input name="DP_VM" value="Hh;1 Shn;1 Spi;0 Pyr;1 Delta;1 SuH;1 Upd;0 En;1 Ths;1 Wg;0 Med;1 Dpp;1"/>
  <input name="DA_H" value="Hh;0 Shn;1 Spi;1 Pyr;1 Delta;1 SuH;1 Upd;1 En;0 Ths;1 Wg;1 Med;1 Dpp;1"/>
  <input name="VP_FB" value="Hh;1 Shn;0 Spi;0 Pyr;1 Delta;1 SuH;1 Upd;0 En;1 Ths;1 Wg;0 Med;1 Dpp;0"/>
  <input name="VA_SM" value="Hh;0 Shn;0 Spi;0 Pyr;1 Delta;0 SuH;1 Upd;0 En;0 Ths;1 Wg;1 Med;1 Dpp;0"/>
  <input name="DP_Wg_LoF" value="Hh;1 Shn;1 Spi;0 Pyr;1 Delta;1 SuH;1 Upd;0 En;1 Ths;1 Wg;0 Med;1 Dpp;1"/>
  <input name="DA_Wg_LoF" value="Hh;1 Shn;1 Spi;1 Pyr;1 Delta;1 SuH;1 Upd;1 En;1 Ths;1 Wg;0 Med;1 Dpp;1"/>
  <input name="VA_Wg_LoF" value="Hh;1 Shn;0 Spi;0 Pyr;1 Delta;1 SuH;1 Upd;0 En;1 Ths;1 Wg;0 Med;1 Dpp;0"/>
  <input name="VA_Wg_LoF" value="Hh;1 Shn;0 Spi;0 Pyr;1 Delta;0 SuH;1 Upd;0 En;1 Ths;1 Wg;0 Med;1 Dpp;0"/>
  <input name="DP_Dpp_LoF" value="Hh;1 Shn;1 Spi;0 Pyr;1 Delta;1 SuH;1 Upd;0 En;1 Ths;1 Wg;0 Med;1 Dpp;0"/>
  <input name="DA_Dpp_LoF" value="Hh;0 Shn;1 Spi;1 Pyr;1 Delta;1 SuH;1 Upd;1 En;0 Ths;1 Wg;1 Med;1 Dpp;0"/>
  <input name="VP_Dpp_LoF" value="Hh;1 Shn;0 Spi;0 Pyr;1 Delta;1 SuH;1 Upd;0 En;1 Ths;1 Wg;0 Med;1 Dpp;0"/>
  <input name="VA_Dpp_LoF" value="Hh;0 Shn;0 Spi;0 Delta;0 SuH;1 Upd;0 En;0 Ths;1 Wg;1 Med;1 Dpp;0"/>
  <input name="DP_DPP_WG_GoF_Hh_LoF" value="Hh;0 Shn;1 Spi;0 Pyr;1 Delta;1 SuH;1 Upd;0 En;0 Ths;1 Wg;1 Med;1 Dpp;1"/>
  <input name="DA_DPP_WG_GoF_Hh_LoF" value="Hh;0 Shn;1 Spi;1 Pyr;1 Delta;1 SuH;1 Upd;1 En;0 Ths;1 Wg;1 Med;1 Dpp;1"/>
  <input name="VP_DPP_WG_GoF_Hh_LoF" value="Hh;0 Shn;0 Spi;0 Pyr;1 Delta;1 SuH;1 Upd;0 En;0 Ths;1 Wg;1 Med;1 Dpp;1"/>
  <input name="VA_DPP_WG_GoF_Hh_LoF" value="Hh;0 Shn;0 Spi;0 Pyr;1 Delta;0 SuH;1 Upd;0 En;0 Ths;1 Wg;1 Med;1 Dpp;1"/>
</initialStates>
