# Supplementary material for: Qualitative Dynamical Modelling Can Formally Explain Mesoderm Specification and Predict Novel Developmental Phenotypes
Source: PLoS Comput Biol. 2016 Sep 6;12(9):e1005073. doi: 10.1371/journal.pcbi.1005073 (PMC5012701; doi:10.1371/journal.pcbi.1005073)
Supplement: S1 File — This supporting file contains the full Drosophila mesoderm specification model, which can be opened and simulated using the software GINsim (GINsim is freely available from http://ginsim.org). (ZGINML) [file pcbi.1005073.s007.zginml › GINsim-data/mutant]

<?xml version="1.0" encoding="UTF-8"?>
<perturbationConfig>
  <listOfPerturbations>
    <mutant name="Bin KO">
      <change target="Bin" min="0" max="0"/>
    </mutant>
    <mutant name="Bap KO">
      <change target="Bap" min="0" max="0"/>
    </mutant>
    <mutant name="Bap E3">
      <change target="Bap" min="3" max="3"/>
    </mutant>
    <mutant name="Doc E1">
      <change target="Doc" min="1" max="1"/>
    </mutant>
    <mutant name="Dpp KO">
      <change target="Dpp" min="0" max="0"/>
    </mutant>
    <mutant name="Dpp E1">
      <change target="Dpp" min="1" max="1"/>
    </mutant>
    <mutant name="En KO">
      <change target="En" min="0" max="0"/>
    </mutant>
    <mutant name="En E1">
      <change target="En" min="1" max="1"/>
    </mutant>
    <mutant name="Eve KO">
      <change target="Eve" min="0" max="0"/>
    </mutant>
    <mutant name="Eve E1">
      <change target="Eve" min="1" max="1"/>
    </mutant>
    <mutant name="Hh KO">
      <change target="Hh" min="0" max="0"/>
    </mutant>
    <mutant name="Hh E1">
      <change target="Hh" min="1" max="1"/>
    </mutant>
    <mutant name="Med KO">
      <change target="Med" min="0" max="0"/>
    </mutant>
    <mutant name="Mad KO">
      <change target="Mad" min="0" max="0"/>
    </mutant>
    <mutant name="Slp KO">
      <change target="Slp" min="0" max="0"/>
    </mutant>
    <mutant name="Slp E1">
      <change target="Slp" min="1" max="1"/>
    </mutant>
    <mutant name="Srp KO">
      <change target="Srp" min="0" max="0"/>
    </mutant>
    <mutant name="Srp E2">
      <change target="Srp" min="2" max="2"/>
    </mutant>
    <mutant name="Tin KO">
      <change target="Tin" min="0" max="0"/>
    </mutant>
    <mutant name="Tin E2">
      <change target="Tin" min="2" max="2"/>
    </mutant>
    <mutant name="Twi KO">
      <change target="Twi" min="0" max="0"/>
    </mutant>
    <mutant name="Twi E2">
      <change target="Twi" min="2" max="2"/>
    </mutant>
    <mutant name="Wg KO">
      <change target="Wg" min="0" max="0"/>
    </mutant>
    <mutant name="Wg E1">
      <change target="Wg" min="1" max="1"/>
    </mutant>
    <mutant name="En E1, Eve E1, Hh E1, Wg KO">
      <change target="En" min="1" max="1"/>
      <change target="Eve" min="1" max="1"/>
      <change target="Hh" min="1" max="1"/>
      <change target="Wg" min="0" max="0"/>
    </mutant>
    <mutant name="Dpp E1, En KO, Eve KO, Hh KO, Wg E1">
      <change target="Dpp" min="1" max="1"/>
      <change target="En" min="0" max="0"/>
      <change target="Eve" min="0" max="0"/>
      <change target="Hh" min="0" max="0"/>
      <change target="Wg" min="1" max="1"/>
    </mutant>
    <mutant name="Dpp E1, Hh KO, Wg E1">
      <change target="Dpp" min="1" max="1"/>
      <change target="Hh" min="0" max="0"/>
      <change target="Wg" min="1" max="1"/>
    </mutant>
    <mutant name="Slp E1, Doc E1">
      <change target="Slp" min="1" max="1"/>
      <change target="Doc" min="1" max="1"/>
    </mutant>
    <mutant name="En E1, Eve E1, Hh E1, Slp KO">
      <change target="En" min="1" max="1"/>
      <change target="Eve" min="1" max="1"/>
      <change target="Hh" min="1" max="1"/>
      <change target="Slp" min="0" max="0"/>
    </mutant>
    <mutant name="Med KO, En E1, Eve E1, Hh E1, Slp KO">
      <change target="Med" min="0" max="0"/>
      <change target="En" min="1" max="1"/>
      <change target="Eve" min="1" max="1"/>
      <change target="Hh" min="1" max="1"/>
      <change target="Slp" min="0" max="0"/>
    </mutant>
  </listOfPerturbations>
  <listOfUsers>
    <user key="simulation::DA_Wg_LoF" value="En E1, Eve E1, Hh E1, Wg KO"/>
    <user key="simulation::DP_DPP_WG_GoF_Hh_LoF" value="Dpp E1, Hh KO, Wg E1"/>
    <user key="simulation::Heart" value="Med KO"/>
    <user key="simulation::V_Wg_LoF" value="En E1, Eve E1, Hh E1, Wg KO"/>
    <user key="simulation::VM_MED_KO" value="Med KO"/>
    <user key="simulation::Fat_Body" value="Med KO"/>
    <user key="simulation::VP_DPP_WG_GoF_Hh_LoF" value="Dpp E1, Hh KO, Wg E1"/>
    <user key="simulation::P_Dpp_LoF" value="Dpp KO"/>
    <user key="simulation::D_Wg_LoF" value="En E1, Eve E1, Hh E1, Wg KO"/>
    <user key="simulation::H_MED_KO" value="Med KO"/>
    <user key="simulation::FB_MED_KO" value="Med KO"/>
    <user key="simulation::VA_Wg_LoF" value="En E1, Eve E1, Hh E1, Wg KO"/>
    <user key="simulation::VA_DPP_WG_GoF_Hh_LoF" value="Dpp E1, Hh KO, Wg E1"/>
    <user key="simulation::SM_MED_KO" value="Med KO"/>
    <user key="simulation::DP_Wg_LoF" value="En E1, Eve E1, Hh E1, Wg KO"/>
    <user key="simulation::DA_DPP_WG_GoF_Hh_LoF" value="Dpp E1, Hh KO, Wg E1"/>
    <user key="simulation::A_Dpp_LoF" value="Dpp KO"/>
    <user key="simulation::VP_Wg_LoF" value="En E1, Eve E1, Hh E1, Wg KO"/>
    <user key="simulation::Somatic_Muscle" value="En E1, Eve E1, Hh E1, Slp KO"/>
    <user key="simulation::Visceral_Muscle" value="Med KO"/>
  </listOfUsers>
</perturbationConfig>
