# Supplementary material for: Qualitative Dynamical Modelling Can Formally Explain Mesoderm Specification and Predict Novel Developmental Phenotypes
Source: PLoS Comput Biol. 2016 Sep 6;12(9):e1005073. doi: 10.1371/journal.pcbi.1005073 (PMC5012701; doi:10.1371/journal.pcbi.1005073)
Supplement: S1 File — This supporting file contains the full Drosophila mesoderm specification model, which can be opened and simulated using the software GINsim (GINsim is freely available from http://ginsim.org). (ZGINML) [file pcbi.1005073.s007.zginml › GINsim-data/modelSimplifier]

<?xml version="1.0" encoding="UTF-8"?>
<modelModifierConfig>
  <modelSimplifications>
    <simplificationConfig name="Reduction" strict="true" removeList="Ras Ptc Smo Pnt Notch Hop Dome Emc Der Tkv Rl Pka"/>
  </modelSimplifications>
  <listOfUsers/>
</modelModifierConfig>
