# Supplementary material for: Qualitative Dynamical Modelling Can Formally Explain Mesoderm Specification and Predict Novel Developmental Phenotypes
Source: PLoS Comput Biol. 2016 Sep 6;12(9):e1005073. doi: 10.1371/journal.pcbi.1005073 (PMC5012701; doi:10.1371/journal.pcbi.1005073)
Supplement: S1 File — This supporting file contains the full Drosophila mesoderm specification model, which can be opened and simulated using the software GINsim (GINsim is freely available from http://ginsim.org). (ZGINML) [file pcbi.1005073.s007.zginml › GINsim-data/reg2dyn_parameters]

<?xml version="1.0" encoding="UTF-8"?>
<simulationParameters nodeOrder="Delta Dpp En Hh Med Pyr Shn Spi SuH Ths Upd Wg Bap Bin Brk Ci Da Dsix4 Dome Der Doc Emc E_S Eve Eya Hbr Htl Hop Mad Mef2 Nicd Notch Pan Pka Pnr Pnt Poxm Ptc Ras Rl Slp Smo Srp Stat92E Tin Tkv Twi Zfh1">
  <priorityClassList id="prioritiesTest">
    <class name="class 1" mode="0" rank="1" content="Twi Tin "/>
    <class name="class" mode="0" rank="2" content="Pan Ras Notch Eya Eve Nicd Hbr Doc Pnt Hop Ci Zfh1 Smo Dsix4 Mad Emc Bin Stat92E Der Tkv Brk Ptc Htl Pnr Bap Slp E_S Da Dome Mef2 Srp Rl Pka Poxm "/>
  </priorityClassList>
  <parameter name="Visceral_Muscle" updating="asynchronous" breadthFirst="false" maxdepth="0" maxnodes="0" simulationStrategy="0">
    <initstates>
      <row name="DP_VM_Init"/>
    </initstates>
    <inputs>
      <row name="DP_VM"/>
    </inputs>
  </parameter>
  <parameter name="Heart" updating="asynchronous" breadthFirst="false" maxdepth="0" maxnodes="0" simulationStrategy="0">
    <initstates>
      <row name="DA_H_Init"/>
    </initstates>
    <inputs>
      <row name="DA_H"/>
    </inputs>
  </parameter>
  <parameter name="Fat_Body" updating="asynchronous" breadthFirst="false" maxdepth="0" maxnodes="0" simulationStrategy="0">
    <initstates>
      <row name="VP_FB_Init"/>
    </initstates>
    <inputs>
      <row name="VP_FB"/>
    </inputs>
  </parameter>
  <parameter name="Somatic_Muscle" updating="asynchronous" breadthFirst="false" maxdepth="0" maxnodes="0" simulationStrategy="0">
    <initstates>
      <row name="VA_SM_Init"/>
    </initstates>
    <inputs>
      <row name="VA_SM"/>
    </inputs>
  </parameter>
  <parameter name="VM_DOC_EE" updating="asynchronous" breadthFirst="false" maxdepth="0" maxnodes="0" simulationStrategy="0">
    <initstates>
      <row name="DP_VM_Init"/>
    </initstates>
    <inputs>
      <row name="DP_VM"/>
    </inputs>
  </parameter>
  <parameter name="H_DOC_EE" updating="asynchronous" breadthFirst="false" maxdepth="0" maxnodes="0" simulationStrategy="0">
    <initstates>
      <row name="DA_H_Init"/>
    </initstates>
    <inputs>
      <row name="DA_H"/>
    </inputs>
  </parameter>
  <parameter name="FB_DOC_EE" updating="asynchronous" breadthFirst="false" maxdepth="0" maxnodes="0" simulationStrategy="0">
    <inputs>
      <row name="VP_FB"/>
    </inputs>
  </parameter>
  <parameter name="SM_DOC_EE" updating="asynchronous" breadthFirst="false" maxdepth="0" maxnodes="0" simulationStrategy="0">
    <initstates>
      <row name="VA_SM_Init"/>
    </initstates>
    <inputs>
      <row name="VA_SM"/>
    </inputs>
  </parameter>
  <parameter name="VM_SLP_EE" updating="asynchronous" breadthFirst="false" maxdepth="0" maxnodes="0" simulationStrategy="0">
    <initstates>
      <row name="DP_VM_Init"/>
    </initstates>
    <inputs>
      <row name="DP_VM"/>
    </inputs>
  </parameter>
  <parameter name="H_SLP_EE" updating="asynchronous" breadthFirst="false" maxdepth="0" maxnodes="0" simulationStrategy="0">
    <initstates>
      <row name="DA_H_Init"/>
    </initstates>
    <inputs>
      <row name="DA_H"/>
    </inputs>
  </parameter>
  <parameter name="FB_SLP_EE" updating="asynchronous" breadthFirst="false" maxdepth="0" maxnodes="0" simulationStrategy="0">
    <inputs>
      <row name="VP_FB"/>
    </inputs>
  </parameter>
  <parameter name="SM_SLP_EE" updating="asynchronous" breadthFirst="false" maxdepth="0" maxnodes="0" simulationStrategy="0">
    <initstates>
      <row name="VA_SM_Init"/>
    </initstates>
    <inputs>
      <row name="VA_SM"/>
    </inputs>
  </parameter>
  <parameter name="VM_DOC_EE_SLP_EE" updating="asynchronous" breadthFirst="false" maxdepth="0" maxnodes="0" simulationStrategy="0">
    <initstates>
      <row name="DP_VM_Init"/>
    </initstates>
    <inputs>
      <row name="DP_VM"/>
    </inputs>
  </parameter>
  <parameter name="H_DOC_EE_SLP_EE" updating="asynchronous" breadthFirst="false" maxdepth="0" maxnodes="0" simulationStrategy="0">
    <initstates>
      <row name="DA_H_Init"/>
    </initstates>
    <inputs>
      <row name="DA_H"/>
    </inputs>
  </parameter>
  <parameter name="FB_DOC_EE_SLP_EE" updating="asynchronous" breadthFirst="false" maxdepth="0" maxnodes="0" simulationStrategy="0">
    <inputs>
      <row name="VP_FB"/>
    </inputs>
  </parameter>
  <parameter name="SM_DOC_EE_SLP_EE" updating="asynchronous" breadthFirst="false" maxdepth="0" maxnodes="0" simulationStrategy="0">
    <initstates>
      <row name="VA_SM_Init"/>
    </initstates>
    <inputs>
      <row name="VA_SM"/>
    </inputs>
  </parameter>
  <parameter name="VM_SLP_KO" updating="asynchronous" breadthFirst="false" maxdepth="0" maxnodes="0" simulationStrategy="0">
    <initstates>
      <row name="DP_VM_Init"/>
    </initstates>
    <inputs>
      <row name="DP_VM"/>
    </inputs>
  </parameter>
  <parameter name="H_SLP_KO" updating="asynchronous" breadthFirst="false" maxdepth="0" maxnodes="0" simulationStrategy="0">
    <initstates>
      <row name="DA_H_Init"/>
    </initstates>
    <inputs>
      <row name="DA_H"/>
    </inputs>
  </parameter>
  <parameter name="FB_SLP_KO" updating="asynchronous" breadthFirst="false" maxdepth="0" maxnodes="0" simulationStrategy="0">
    <inputs>
      <row name="VP_FB"/>
    </inputs>
  </parameter>
  <parameter name="SM_SLP_KO" updating="asynchronous" breadthFirst="false" maxdepth="0" maxnodes="0" simulationStrategy="0">
    <initstates>
      <row name="VA_SM_Init"/>
    </initstates>
    <inputs>
      <row name="VA_SM"/>
    </inputs>
  </parameter>
  <parameter name="VM_MED_KO" updating="asynchronous" breadthFirst="false" maxdepth="0" maxnodes="0" simulationStrategy="0">
    <initstates>
      <row name="DP_VM_Init"/>
    </initstates>
    <inputs>
      <row name="DP_VM"/>
    </inputs>
  </parameter>
  <parameter name="H_MED_KO" updating="asynchronous" breadthFirst="false" maxdepth="0" maxnodes="0" simulationStrategy="0">
    <initstates>
      <row name="DA_H_Init"/>
    </initstates>
    <inputs>
      <row name="DA_H"/>
    </inputs>
  </parameter>
  <parameter name="FB_MED_KO" updating="asynchronous" breadthFirst="false" maxdepth="0" maxnodes="0" simulationStrategy="0">
    <inputs>
      <row name="VP_FB"/>
    </inputs>
  </parameter>
  <parameter name="SM_MED_KO" updating="asynchronous" breadthFirst="false" maxdepth="0" maxnodes="0" simulationStrategy="0">
    <initstates>
      <row name="VA_SM_Init"/>
    </initstates>
    <inputs>
      <row name="VA_SM"/>
    </inputs>
  </parameter>
  <parameter name="VM_MED_KO_SLP_KO" updating="asynchronous" breadthFirst="false" maxdepth="0" maxnodes="0" simulationStrategy="0">
    <initstates>
      <row name="DP_VM_Init"/>
    </initstates>
    <inputs>
      <row name="DP_VM"/>
    </inputs>
  </parameter>
  <parameter name="H_MED_KO_SLP_KO" updating="asynchronous" breadthFirst="false" maxdepth="0" maxnodes="0" simulationStrategy="0">
    <initstates>
      <row name="DA_H_Init"/>
    </initstates>
    <inputs>
      <row name="DA_H"/>
    </inputs>
  </parameter>
  <parameter name="FB_MED_KO_SLP_KO" updating="asynchronous" breadthFirst="false" maxdepth="0" maxnodes="0" simulationStrategy="0">
    <inputs>
      <row name="VP_FB"/>
    </inputs>
  </parameter>
  <parameter name="SM_MED_KO_SLP_KO" updating="asynchronous" breadthFirst="false" maxdepth="0" maxnodes="0" simulationStrategy="0">
    <initstates>
      <row name="VA_SM_Init"/>
    </initstates>
    <inputs>
      <row name="VA_SM"/>
    </inputs>
  </parameter>
  <parameter name="DP_Wg_LoF" updating="asynchronous" breadthFirst="false" maxdepth="0" maxnodes="0" simulationStrategy="0">
    <initstates>
      <row name="DP_Wg_LoF_Init"/>
    </initstates>
    <inputs>
      <row name="DP_Wg_LoF"/>
    </inputs>
  </parameter>
  <parameter name="DA_Wg_LoF" updating="asynchronous" breadthFirst="false" maxdepth="0" maxnodes="0" simulationStrategy="0">
    <initstates>
      <row name="DA_Wg_LoF_Init"/>
    </initstates>
    <inputs>
      <row name="DA_Wg_LoF"/>
    </inputs>
  </parameter>
  <parameter name="VP_Wg_LoF" updating="asynchronous" breadthFirst="false" maxdepth="0" maxnodes="0" simulationStrategy="0">
    <initstates>
      <row name="VP_Wg_LoF_Init"/>
    </initstates>
    <inputs>
      <row name="VA_Wg_LoF"/>
    </inputs>
  </parameter>
  <parameter name="VA_Wg_LoF" updating="asynchronous" breadthFirst="false" maxdepth="0" maxnodes="0" simulationStrategy="0">
    <initstates>
      <row name="VA_Wg_LoF_Init"/>
    </initstates>
    <inputs>
      <row name="VA_Wg_LoF"/>
    </inputs>
  </parameter>
  <parameter name="DP_Dpp_LoF" updating="asynchronous" breadthFirst="false" maxdepth="0" maxnodes="0" simulationStrategy="0">
    <initstates>
      <row name="VA_Wg_LoF_Init"/>
    </initstates>
    <inputs>
      <row name="VA_Wg_LoF"/>
    </inputs>
  </parameter>
  <parameter name="DA_Dpp_LoF" updating="asynchronous" breadthFirst="false" maxdepth="0" maxnodes="0" simulationStrategy="0">
    <initstates>
      <row name="DA__Dpp_LoF"/>
    </initstates>
    <inputs>
      <row name="DA_Dpp_LoF"/>
    </inputs>
  </parameter>
  <parameter name="VP_Dpp_LoF" updating="asynchronous" breadthFirst="false" maxdepth="0" maxnodes="0" simulationStrategy="0">
    <initstates>
      <row name="VP__Dpp_LoF"/>
    </initstates>
    <inputs>
      <row name="VP_Dpp_LoF"/>
    </inputs>
  </parameter>
  <parameter name="VA_Dpp_LoF" updating="asynchronous" breadthFirst="false" maxdepth="0" maxnodes="0" simulationStrategy="0">
    <initstates>
      <row name="VA__Dpp_LoF"/>
    </initstates>
    <inputs>
      <row name="VA_Dpp_LoF"/>
    </inputs>
  </parameter>
  <parameter name="DP_DPP_WG_GoF_Hh_LoF" updating="asynchronous" breadthFirst="false" maxdepth="0" maxnodes="0" simulationStrategy="0">
    <initstates>
      <row name="DP_DPP_WG_GoF_Hh_LoF"/>
    </initstates>
    <inputs>
      <row name="DP_DPP_WG_GoF_Hh_LoF"/>
    </inputs>
  </parameter>
  <parameter name="DA_DPP_WG_GoF_Hh_LoF" updating="asynchronous" breadthFirst="false" maxdepth="0" maxnodes="0" simulationStrategy="0">
    <initstates>
      <row name="DA_DPP_WG_GoF_Hh_LoF"/>
    </initstates>
    <inputs>
      <row name="DA_DPP_WG_GoF_Hh_LoF"/>
    </inputs>
  </parameter>
  <parameter name="VP_DPP_WG_GoF_Hh_LoF" updating="asynchronous" breadthFirst="false" maxdepth="0" maxnodes="0" simulationStrategy="0">
    <initstates>
      <row name="VP_DPP_WG_GoF_Hh_LoF"/>
    </initstates>
    <inputs>
      <row name="VP_DPP_WG_GoF_Hh_LoF"/>
    </inputs>
  </parameter>
  <parameter name="VA_DPP_WG_GoF_Hh_LoF" updating="asynchronous" breadthFirst="false" maxdepth="0" maxnodes="0" simulationStrategy="0">
    <initstates>
      <row name="VA_DPP_WG_GoF_Hh_LoF"/>
    </initstates>
    <inputs>
      <row name="VA_DPP_WG_GoF_Hh_LoF"/>
    </inputs>
  </parameter>
</simulationParameters>
