# Supplementary material for: Qualitative Dynamical Modelling Can Formally Explain Mesoderm Specification and Predict Novel Developmental Phenotypes
Source: PLoS Comput Biol. 2016 Sep 6;12(9):e1005073. doi: 10.1371/journal.pcbi.1005073 (PMC5012701; doi:10.1371/journal.pcbi.1005073)
Supplement: S2 File — The content of this supporting web archive folder documents known and novel gene expression pattern simulated with the drosophila mesoderm specification. Open the file “index.html” with a web browser to access this information. (ZIP) [file pcbi.1005073.s008.zip]

Archive with 30 entries (23 files):
- SupWebArchive_W1/
- SupWebArchive_W1/bootstrap/
- SupWebArchive_W1/bootstrap/css/
- SupWebArchive_W1/bootstrap/css/bootstrap-mine.css
- __MACOSX/
- __MACOSX/SupWebArchive_W1/
- __MACOSX/SupWebArchive_W1/bootstrap/
- __MACOSX/SupWebArchive_W1/bootstrap/css/
- __MACOSX/SupWebArchive_W1/bootstrap/css/._bootstrap-mine.css
- SupWebArchive_W1/bootstrap/css/bootstrap-responsive.css
- __MACOSX/SupWebArchive_W1/bootstrap/css/._bootstrap-responsive.css
- SupWebArchive_W1/bootstrap/css/bootstrap.css
- __MACOSX/SupWebArchive_W1/bootstrap/css/._bootstrap.css
- __MACOSX/SupWebArchive_W1/bootstrap/._css
- __MACOSX/SupWebArchive_W1/._bootstrap
- SupWebArchive_W1/index.html
- __MACOSX/SupWebArchive_W1/._index.html
- SupWebArchive_W1/matrix.css
- __MACOSX/SupWebArchive_W1/._matrix.css
- SupWebArchive_W1/matrix.html
- __MACOSX/SupWebArchive_W1/._matrix.html
- SupWebArchive_W1/model.html
- __MACOSX/SupWebArchive_W1/._model.html
- SupWebArchive_W1/model.png
- __MACOSX/SupWebArchive_W1/._model.png
- SupWebArchive_W1/my.js
- __MACOSX/SupWebArchive_W1/._my.js
- SupWebArchive_W1/simulations.html
- __MACOSX/SupWebArchive_W1/._simulations.html
- __MACOSX/._SupWebArchive_W1
