# Supplementary material for: Qualitative Dynamical Modelling Can Formally Explain Mesoderm Specification and Predict Novel Developmental Phenotypes
Source: PLoS Comput Biol. 2016 Sep 6;12(9):e1005073. doi: 10.1371/journal.pcbi.1005073 (PMC5012701; doi:10.1371/journal.pcbi.1005073)
Supplement: S2 File — The content of this supporting web archive folder documents known and novel gene expression pattern simulated with the drosophila mesoderm specification. Open the file “index.html” with a web browser to access this information. (ZIP) [file pcbi.1005073.s008.zip › SupWebArchive_W1/bootstrap/css/bootstrap-mine.css]

      body {
        padding-top: 20px;
        padding-bottom: 60px;
  font-size: 14px;
      }

      /* Custom container */
      .container {
        margin: 0 auto;
        max-width: 1000px;
      }
      .container > hr {
        margin: 60px 0;
      }

      /* Customize the navbar links to be fill the entire space of the .navbar */
      .navbar .navbar-inner {
        padding: 0;
width: 500px;
      }
      .navbar .nav {
        margin: 0;
        display: table;
        width: 100%;
      }
      .navbar .nav li {
        display: table-cell;
        width: 1%;
        float: none;
      }
      .navbar .nav li a {
        font-weight: bold;
        text-align: center;
        border-left: 1px solid rgba(255,255,255,.75);
        border-right: 1px solid rgba(0,0,0,.1);
      }
      .navbar .nav li:first-child a {
        border-left: 0;
        border-radius: 3px 0 0 3px;
      }
      .navbar .nav li:last-child a {
        border-right: 0;
        border-radius: 0 3px 3px 0;
      }

a {
  color: #0088cc;
  text-decoration: none;
  font-size: 14px;
}
